# Supplementary material for: Enhancer RNA Profiling in Smoking and HPV Associated HNSCC Reveals Associations to Key Oncogenes
Source: Int J Mol Sci. 2021 Nov 21;22(22):12546. doi: 10.3390/ijms222212546 (PMC8625218; doi:10.3390/ijms222212546)
Supplement: Supplementary file 1 [file ijms-22-12546-s001.zip]

Archive with 1 entries (1 files):
- ijms-1397802-supplementary.xlsx
