# Supplementary material for: Enhancer RNA Profiling in Smoking and HPV Associated HNSCC Reveals Associations to Key Oncogenes
Source: Int J Mol Sci. 2021 Nov 21;22(22):12546. doi: 10.3390/ijms222212546 (PMC8625218; doi:10.3390/ijms222212546)
Supplement: Supplementary file 1 [file ijms-22-12546-s001.zip › ijms-1397802-supplementary.xlsx]

## Sheet: eRNAKey
eRNA_id	eRNA_sequence
eRNA-1	chr1:858256-858648
eRNA-2	chr1:918449-918555
eRNA-3	chr1:941791-942135
eRNA-4	chr1:956563-956812
eRNA-5	chr1:1005293-1005547
eRNA-6	chr1:1014834-1015095
eRNA-7	chr1:1060905-1061095
eRNA-8	chr1:1063914-1064111
eRNA-9	chr1:1093610-1093958
eRNA-10	chr1:1136075-1136463
eRNA-11	chr1:1136667-1137146
eRNA-12	chr1:1143531-1144198
eRNA-13	chr1:1173386-1173736
eRNA-14	chr1:1295535-1296332
eRNA-15	chr1:1368471-1368786
eRNA-16	chr1:1714020-1714715
eRNA-17	chr1:1772108-1772256
eRNA-18	chr1:1793829-1793862
eRNA-19	chr1:1814762-1815124
eRNA-20	chr1:1840449-1840835
eRNA-21	chr1:1952050-1952360
eRNA-22	chr1:1978731-1978937
eRNA-23	chr1:2059932-2059994
eRNA-24	chr1:2082729-2083012
eRNA-25	chr1:2140151-2140337
eRNA-26	chr1:2162325-2162996
eRNA-27	chr1:2171824-2171946
eRNA-28	chr1:2172142-2172385
eRNA-29	chr1:2177615-2177829
eRNA-30	chr1:2190530-2190674
eRNA-31	chr1:2221868-2222548
eRNA-32	chr1:2230678-2230895
eRNA-33	chr1:2231691-2232185
eRNA-34	chr1:2232428-2232896
eRNA-35	chr1:2246556-2246763
eRNA-36	chr1:2253622-2253773
eRNA-37	chr1:2254081-2254230
eRNA-38	chr1:2406489-2406881
eRNA-39	chr1:2478276-2478817
eRNA-40	chr1:2501788-2502413
eRNA-41	chr1:2505035-2505361
eRNA-42	chr1:2509702-2510198
eRNA-43	chr1:2574343-2574764
eRNA-44	chr1:2772559-2772713
eRNA-45	chr1:2989176-2989511
eRNA-46	chr1:3077832-3078221
eRNA-47	chr1:3086923-3087330
eRNA-48	chr1:3111769-3111989
eRNA-49	chr1:3133891-3134283
eRNA-50	chr1:3136013-3136207
eRNA-51	chr1:3229711-3230157
eRNA-52	chr1:3231556-3231634
eRNA-53	chr1:3232812-3232866
eRNA-54	chr1:3233109-3233475
eRNA-55	chr1:3237165-3237518
eRNA-56	chr1:3267475-3267612
eRNA-57	chr1:3290271-3290590
eRNA-58	chr1:3309990-3310261
eRNA-59	chr1:3374928-3375314
eRNA-60	chr1:3420761-3421065
eRNA-61	chr1:3421438-3421558
eRNA-62	chr1:3459907-3460197
eRNA-63	chr1:3463934-3464260
eRNA-64	chr1:3581269-3581645
eRNA-65	chr1:3594206-3594277
eRNA-66	chr1:3620035-3620325
eRNA-67	chr1:3634737-3634863
eRNA-68	chr1:3817648-3818071
eRNA-69	chr1:4079242-4079460
eRNA-70	chr1:4729528-4729775
eRNA-71	chr1:5160051-5160190
eRNA-72	chr1:5184476-5184496
eRNA-73	chr1:5957166-5957512
eRNA-74	chr1:6053603-6054107
eRNA-75	chr1:6054896-6055025
eRNA-76	chr1:6088225-6088518
eRNA-77	chr1:6221566-6221669
eRNA-78	chr1:6230950-6231173
eRNA-79	chr1:6321567-6321961
eRNA-80	chr1:6336471-6336830
eRNA-81	chr1:6341896-6342142
eRNA-82	chr1:6350184-6350543
eRNA-83	chr1:6351007-6351537
eRNA-84	chr1:6354110-6354322
eRNA-85	chr1:6359789-6360186
eRNA-86	chr1:6360191-6360625
eRNA-87	chr1:6362597-6362955
eRNA-88	chr1:6373523-6373899
eRNA-89	chr1:6566323-6566594
eRNA-90	chr1:6661008-6661639
eRNA-91	chr1:6943772-6944262
eRNA-92	chr1:7289758-7290075
eRNA-93	chr1:7313313-7313451
eRNA-94	chr1:7327634-7328033
eRNA-95	chr1:7359415-7359679
eRNA-96	chr1:7461964-7462325
eRNA-97	chr1:7531062-7531540
eRNA-98	chr1:7538871-7539273
eRNA-99	chr1:7551468-7551846
eRNA-100	chr1:7558449-7558725
eRNA-101	chr1:7609389-7609632
eRNA-102	chr1:7709088-7709360
eRNA-103	chr1:7728673-7728970
eRNA-104	chr1:7742006-7742141
eRNA-105	chr1:7764543-7764931
eRNA-106	chr1:7843556-7843653
eRNA-107	chr1:7950902-7950918
eRNA-108	chr1:8070132-8070398
eRNA-109	chr1:8107848-8108157
eRNA-110	chr1:8121436-8121582
eRNA-111	chr1:8143203-8143348
eRNA-112	chr1:8154517-8154933
eRNA-113	chr1:8156648-8157003
eRNA-114	chr1:8157417-8157780
eRNA-115	chr1:8173446-8173525
eRNA-116	chr1:8181009-8181247
eRNA-117	chr1:8187209-8187385
eRNA-118	chr1:8187563-8187834
eRNA-119	chr1:8194345-8194402
eRNA-120	chr1:8198088-8198334
eRNA-121	chr1:8214748-8215059
eRNA-122	chr1:8215795-8215905
eRNA-123	chr1:8229904-8230047
eRNA-124	chr1:8230370-8230423
eRNA-125	chr1:8254637-8254907
eRNA-126	chr1:8257762-8258040
eRNA-127	chr1:8262223-8262541
eRNA-128	chr1:8263853-8264184
eRNA-129	chr1:8264458-8264788
eRNA-130	chr1:8272041-8272390
eRNA-131	chr1:8319137-8319616
eRNA-132	chr1:8343223-8343590
eRNA-133	chr1:8445817-8446112
eRNA-134	chr1:8450820-8451072
eRNA-135	chr1:8487656-8487917
eRNA-136	chr1:8488165-8488317
eRNA-137	chr1:8571636-8571856
eRNA-138	chr1:8720526-8720683
eRNA-139	chr1:8724042-8724475
eRNA-140	chr1:8858188-8858497
eRNA-141	chr1:8933581-8933925
eRNA-142	chr1:8964053-8964236
eRNA-143	chr1:8981771-8982005
eRNA-144	chr1:8983094-8983258
eRNA-145	chr1:8985051-8985236
eRNA-146	chr1:8986021-8986139
eRNA-147	chr1:8986862-8987075
eRNA-148	chr1:8987338-8987631
eRNA-149	chr1:9030064-9030418
eRNA-150	chr1:9111078-9111104
eRNA-151	chr1:9127395-9127559
eRNA-152	chr1:9179840-9180024
eRNA-153	chr1:9195486-9195787
eRNA-154	chr1:9222919-9223181
eRNA-155	chr1:9223907-9224260
eRNA-156	chr1:9271499-9271772
eRNA-157	chr1:9291783-9292106
eRNA-158	chr1:9293549-9293739
eRNA-159	chr1:9298798-9298942
eRNA-160	chr1:9335683-9335930
eRNA-161	chr1:9399032-9399161
eRNA-162	chr1:9473687-9473864
eRNA-163	chr1:9504221-9504505
eRNA-164	chr1:9535183-9535425
eRNA-165	chr1:9689223-9689588
eRNA-166	chr1:9700704-9700713
eRNA-167	chr1:9765379-9765549
eRNA-168	chr1:9889535-9889880
eRNA-169	chr1:9902068-9902153
eRNA-170	chr1:9912448-9912800
eRNA-171	chr1:9960528-9960713
eRNA-172	chr1:10127211-10127315
eRNA-173	chr1:10245595-10245867
eRNA-174	chr1:10261395-10261566
eRNA-175	chr1:10269964-10270260
eRNA-176	chr1:10496880-10497075
eRNA-177	chr1:10556105-10556527
eRNA-178	chr1:10557233-10557456
eRNA-179	chr1:10558276-10558621
eRNA-180	chr1:10585199-10585569
eRNA-181	chr1:10695291-10695734
eRNA-182	chr1:10700424-10700580
eRNA-183	chr1:10726049-10726261
eRNA-184	chr1:10757179-10757344
eRNA-185	chr1:10766390-10766837
eRNA-186	chr1:10804844-10805001
eRNA-187	chr1:10813352-10813797
eRNA-188	chr1:10816030-10816223
eRNA-189	chr1:10849807-10850141
eRNA-190	chr1:10853986-10854555
eRNA-191	chr1:10927237-10927380
eRNA-192	chr1:10960432-10960567
eRNA-193	chr1:11050864-11051128
eRNA-194	chr1:11236551-11236761
eRNA-195	chr1:11376903-11377179
eRNA-196	chr1:11415566-11415939
eRNA-197	chr1:11559549-11559947
eRNA-198	chr1:11753086-11753651
eRNA-199	chr1:11761755-11762049
eRNA-200	chr1:11942925-11943217
eRNA-201	chr1:11968510-11969143
eRNA-202	chr1:11990003-11990329
eRNA-203	chr1:12046023-12046196
eRNA-204	chr1:12050736-12051137
eRNA-205	chr1:12112067-12112502
eRNA-206	chr1:12124472-12125118
eRNA-207	chr1:12127865-12128182
eRNA-208	chr1:12193120-12193399
eRNA-209	chr1:12210430-12211346
eRNA-210	chr1:12213128-12213883
eRNA-211	chr1:12221931-12222397
eRNA-212	chr1:12225396-12225718
eRNA-213	chr1:12227833-12229578
eRNA-214	chr1:12231693-12231881
eRNA-215	chr1:12232096-12232448
eRNA-216	chr1:12233600-12234159
eRNA-217	chr1:12235070-12235463
eRNA-218	chr1:12236326-12236421
eRNA-219	chr1:12237719-12238747
eRNA-220	chr1:12238984-12239461
eRNA-221	chr1:12240401-12240902
eRNA-222	chr1:12243852-12244671
eRNA-223	chr1:12245348-12245387
eRNA-224	chr1:12406013-12406127
eRNA-225	chr1:12493313-12493712
eRNA-226	chr1:12493910-12494304
eRNA-227	chr1:12508783-12509005
eRNA-228	chr1:12509354-12509466
eRNA-229	chr1:12533412-12533678
eRNA-230	chr1:12546528-12546819
eRNA-231	chr1:12579035-12579403
eRNA-232	chr1:12599928-12600179
eRNA-233	chr1:12600525-12600853
eRNA-234	chr1:12609717-12610039
eRNA-235	chr1:12616547-12616769
eRNA-236	chr1:12675687-12675874
eRNA-237	chr1:12681925-12682190
eRNA-238	chr1:12781566-12781783
eRNA-239	chr1:13825180-13825414
eRNA-240	chr1:13917058-13917313
eRNA-241	chr1:13931629-13932064
eRNA-242	chr1:13949833-13950153
eRNA-243	chr1:14027926-14028325
eRNA-244	chr1:14029077-14029879
eRNA-245	chr1:14054762-14055166
eRNA-246	chr1:14154959-14155163
eRNA-247	chr1:14467397-14467540
eRNA-248	chr1:14656585-14656699
eRNA-249	chr1:14765058-14765382
eRNA-250	chr1:14843752-14844090
eRNA-251	chr1:14926383-14926731
eRNA-252	chr1:15059594-15059681
eRNA-253	chr1:15240254-15240560
eRNA-254	chr1:15335392-15335732
eRNA-255	chr1:15416988-15417263
eRNA-256	chr1:15519488-15519688
eRNA-257	chr1:15570270-15570435
eRNA-258	chr1:15572643-15572853
eRNA-259	chr1:15585400-15585822
eRNA-260	chr1:15585949-15586132
eRNA-261	chr1:15587144-15587415
eRNA-262	chr1:15616896-15617243
eRNA-263	chr1:15649550-15649749
eRNA-264	chr1:15664307-15664455
eRNA-265	chr1:15664580-15664866
eRNA-266	chr1:15666999-15667145
eRNA-267	chr1:15738146-15738632
eRNA-268	chr1:15738661-15738986
eRNA-269	chr1:15742467-15743324
eRNA-270	chr1:15786440-15786713
eRNA-271	chr1:15946733-15946892
eRNA-272	chr1:16007283-16007579
eRNA-273	chr1:16030221-16030623
eRNA-274	chr1:16087189-16087372
eRNA-275	chr1:16125579-16125747
eRNA-276	chr1:16156384-16156536
eRNA-277	chr1:16176617-16176801
eRNA-278	chr1:16212759-16213091
eRNA-279	chr1:16276028-16276482
eRNA-280	chr1:16277350-16278224
eRNA-281	chr1:16291784-16292062
eRNA-282	chr1:16292565-16293101
eRNA-283	chr1:16339773-16339933
eRNA-284	chr1:16342592-16343008
eRNA-285	chr1:16366462-16366839
eRNA-286	chr1:16401814-16401932
eRNA-287	chr1:16442572-16442804
eRNA-288	chr1:16478939-16479163
eRNA-289	chr1:16479299-16479465
eRNA-290	chr1:16499761-16499895
eRNA-291	chr1:16502532-16502678
eRNA-292	chr1:16508402-16508642
eRNA-293	chr1:16553276-16553594
eRNA-294	chr1:16670445-16670837
eRNA-295	chr1:16677236-16677843
eRNA-296	chr1:16826315-16826438
eRNA-297	chr1:17019394-17019738
eRNA-298	chr1:17023723-17023998
eRNA-299	chr1:17027024-17027386
eRNA-300	chr1:17231253-17231704
eRNA-301	chr1:17254357-17254559
eRNA-302	chr1:17387354-17387523
eRNA-303	chr1:17411505-17411663
eRNA-304	chr1:17417123-17417163
eRNA-305	chr1:17425016-17425355
eRNA-306	chr1:17454855-17455288
eRNA-307	chr1:17494378-17494745
eRNA-308	chr1:17495208-17495390
eRNA-309	chr1:17518130-17518260
eRNA-310	chr1:17518941-17519138
eRNA-311	chr1:17534687-17534794
eRNA-312	chr1:17578205-17578469
eRNA-313	chr1:17719874-17719991
eRNA-314	chr1:17865185-17865523
eRNA-315	chr1:17896198-17896624
eRNA-316	chr1:17956441-17957463
eRNA-317	chr1:17962245-17962730
eRNA-318	chr1:18042899-18043112
eRNA-319	chr1:18186786-18187057
eRNA-320	chr1:18200796-18200931
eRNA-321	chr1:18503183-18503293
eRNA-322	chr1:19248887-19249092
eRNA-323	chr1:19253034-19253391
eRNA-324	chr1:19274997-19275345
eRNA-325	chr1:19276270-19276542
eRNA-326	chr1:19277155-19277462
eRNA-327	chr1:19278388-19278892
eRNA-328	chr1:19280139-19280583
eRNA-329	chr1:19324821-19325090
eRNA-330	chr1:19336477-19336714
eRNA-331	chr1:19360402-19360809
eRNA-332	chr1:19614370-19614635
eRNA-333	chr1:19762527-19762798
eRNA-334	chr1:19778785-19779174
eRNA-335	chr1:19794978-19795283
eRNA-336	chr1:19803336-19803680
eRNA-337	chr1:19803913-19804113
eRNA-338	chr1:19804974-19805167
eRNA-339	chr1:19832322-19832519
eRNA-340	chr1:19839147-19839427
eRNA-341	chr1:19926811-19926972
eRNA-342	chr1:20091332-20091506
eRNA-343	chr1:20111066-20111358
eRNA-344	chr1:20164481-20164729
eRNA-345	chr1:20204786-20204981
eRNA-346	chr1:20334929-20335259
eRNA-347	chr1:20358851-20359226
eRNA-348	chr1:20407516-20407737
eRNA-349	chr1:20437370-20437554
eRNA-350	chr1:20514084-20514586
eRNA-351	chr1:20693127-20693202
eRNA-352	chr1:20780827-20780970
eRNA-353	chr1:20806851-20807214
eRNA-354	chr1:20881978-20882230
eRNA-355	chr1:20924301-20924404
eRNA-356	chr1:20930711-20931037
eRNA-357	chr1:20993397-20993558
eRNA-358	chr1:21348947-21349299
eRNA-359	chr1:21349725-21349786
eRNA-360	chr1:21475659-21476054
eRNA-361	chr1:21514333-21514464
eRNA-362	chr1:21558552-21558736
eRNA-363	chr1:21588176-21588724
eRNA-364	chr1:21588829-21589430
eRNA-365	chr1:21611199-21611583
eRNA-366	chr1:21643831-21644195
eRNA-367	chr1:21649091-21649481
eRNA-368	chr1:21650806-21651685
eRNA-369	chr1:21660622-21661187
eRNA-370	chr1:21663991-21664182
eRNA-371	chr1:21664400-21664833
eRNA-372	chr1:21664947-21665143
eRNA-373	chr1:21724067-21724372
eRNA-374	chr1:21876659-21877005
eRNA-375	chr1:21965161-21965473
eRNA-376	chr1:22184381-22184621
eRNA-377	chr1:22231370-22231630
eRNA-378	chr1:22232811-22232851
eRNA-379	chr1:22235836-22236001
eRNA-380	chr1:22260274-22260656
eRNA-381	chr1:22266159-22266438
eRNA-382	chr1:22275479-22275551
eRNA-383	chr1:22345590-22345859
eRNA-384	chr1:22366226-22366841
eRNA-385	chr1:22467332-22467678
eRNA-386	chr1:22611972-22612241
eRNA-387	chr1:22836447-22836690
eRNA-388	chr1:22863291-22863389
eRNA-389	chr1:23003504-23003620
eRNA-390	chr1:23076914-23077145
eRNA-391	chr1:23178080-23178304
eRNA-392	chr1:23387479-23387794
eRNA-393	chr1:23426690-23427100
eRNA-394	chr1:23429944-23430077
eRNA-395	chr1:23523350-23523682
eRNA-396	chr1:23570880-23571232
eRNA-397	chr1:23721090-23721462
eRNA-398	chr1:23839318-23839630
eRNA-399	chr1:23849183-23849405
eRNA-400	chr1:23882500-23882866
eRNA-401	chr1:23888678-23889201
eRNA-402	chr1:23903714-23904323
eRNA-403	chr1:23912037-23912393
eRNA-404	chr1:23916918-23917225
eRNA-405	chr1:23918101-23918449
eRNA-406	chr1:23961555-23961694
eRNA-407	chr1:24229023-24229388
eRNA-408	chr1:24235925-24236209
eRNA-409	chr1:24237439-24237588
eRNA-410	chr1:24349340-24349488
eRNA-411	chr1:24476382-24476609
eRNA-412	chr1:24516156-24516343
eRNA-413	chr1:24517528-24517868
eRNA-414	chr1:24518503-24518681
eRNA-415	chr1:24519628-24519970
eRNA-416	chr1:24691833-24692082
eRNA-417	chr1:24736156-24736250
eRNA-418	chr1:24789793-24789894
eRNA-419	chr1:24808566-24808646
eRNA-420	chr1:24833128-24833464
eRNA-421	chr1:24856559-24856784
eRNA-422	chr1:24890021-24890356
eRNA-423	chr1:24970685-24970736
eRNA-424	chr1:25011612-25011937
eRNA-425	chr1:25021969-25022194
eRNA-426	chr1:25051079-25051208
eRNA-427	chr1:25095502-25095845
eRNA-428	chr1:25198155-25198203
eRNA-429	chr1:25248726-25249062
eRNA-430	chr1:25251631-25252076
eRNA-431	chr1:25252124-25252306
eRNA-432	chr1:25292573-25292807
eRNA-433	chr1:25298850-25299027
eRNA-434	chr1:25318358-25318508
eRNA-435	chr1:25344029-25344296
eRNA-436	chr1:25345809-25346202
eRNA-437	chr1:25348659-25349200
eRNA-438	chr1:25353190-25353411
eRNA-439	chr1:25353540-25353869
eRNA-440	chr1:25355154-25355297
eRNA-441	chr1:25355468-25355649
eRNA-442	chr1:25357149-25357829
eRNA-443	chr1:25357926-25358422
eRNA-444	chr1:25360165-25361177
eRNA-445	chr1:25361269-25361784
eRNA-446	chr1:25559638-25560067
eRNA-447	chr1:25566195-25566411
eRNA-448	chr1:25566618-25566670
eRNA-449	chr1:25802039-25802147
eRNA-450	chr1:25942744-25943208
eRNA-451	chr1:25969249-25969578
eRNA-452	chr1:26022319-26022793
eRNA-453	chr1:26081315-26081453
eRNA-454	chr1:26101389-26101767
eRNA-455	chr1:26201699-26201757
eRNA-456	chr1:26249033-26249281
eRNA-457	chr1:26253326-26253427
eRNA-458	chr1:26319994-26320468
eRNA-459	chr1:26329897-26330083
eRNA-460	chr1:26452850-26453250
eRNA-461	chr1:26528501-26528611
eRNA-462	chr1:26613887-26614371
eRNA-463	chr1:26615016-26615421
eRNA-464	chr1:26615527-26615997
eRNA-465	chr1:26616270-26616483
eRNA-466	chr1:26616527-26617019
eRNA-467	chr1:26617206-26617304
eRNA-468	chr1:26642014-26642169
eRNA-469	chr1:26677301-26677628
eRNA-470	chr1:26678060-26678317
eRNA-471	chr1:26683687-26684084
eRNA-472	chr1:26827232-26827869
eRNA-473	chr1:26907862-26908015
eRNA-474	chr1:26946837-26947249
eRNA-475	chr1:26947342-26948198
eRNA-476	chr1:27024638-27025138
eRNA-477	chr1:27112764-27112917
eRNA-478	chr1:27154485-27154771
eRNA-479	chr1:27154983-27155478
eRNA-480	chr1:27160002-27160387
eRNA-481	chr1:27175784-27176273
eRNA-482	chr1:27184739-27184972
eRNA-483	chr1:27185457-27185720
eRNA-484	chr1:27185755-27186143
eRNA-485	chr1:27191386-27191927
eRNA-486	chr1:27321452-27321840
eRNA-487	chr1:27353661-27353962
eRNA-488	chr1:27400779-27401092
eRNA-489	chr1:27462835-27462988
eRNA-490	chr1:27527451-27527688
eRNA-491	chr1:27625914-27626081
eRNA-492	chr1:27626897-27627231
eRNA-493	chr1:27691785-27692261
eRNA-494	chr1:27762936-27763307
eRNA-495	chr1:27775351-27775365
eRNA-496	chr1:27848725-27849287
eRNA-497	chr1:27854575-27854919
eRNA-498	chr1:27869425-27869556
eRNA-499	chr1:27890194-27890387
eRNA-500	chr1:27916292-27916674
eRNA-501	chr1:27924204-27924421
eRNA-502	chr1:27935491-27936061
eRNA-503	chr1:27957478-27958684
eRNA-504	chr1:27963400-27963974
eRNA-505	chr1:27971483-27971662
eRNA-506	chr1:27976905-27977430
eRNA-507	chr1:27982664-27982914
eRNA-508	chr1:27985480-27985709
eRNA-509	chr1:27985869-27985982
eRNA-510	chr1:27986111-27986384
eRNA-511	chr1:28098635-28098880
eRNA-512	chr1:28143878-28144081
eRNA-513	chr1:28189568-28190269
eRNA-514	chr1:28190756-28191157
eRNA-515	chr1:28195628-28196024
eRNA-516	chr1:28199684-28200598
eRNA-517	chr1:28201800-28202156
eRNA-518	chr1:28213825-28214033
eRNA-519	chr1:28269913-28270209
eRNA-520	chr1:28318645-28318992
eRNA-521	chr1:28431716-28431884
eRNA-522	chr1:28437098-28437429
eRNA-523	chr1:28437697-28438098
eRNA-524	chr1:28439074-28439949
eRNA-525	chr1:28449970-28450467
eRNA-526	chr1:28453663-28453991
eRNA-527	chr1:28454216-28454379
eRNA-528	chr1:28462161-28462385
eRNA-529	chr1:28483198-28483592
eRNA-530	chr1:28485616-28486049
eRNA-531	chr1:28495580-28496044
eRNA-532	chr1:28500052-28500411
eRNA-533	chr1:28576012-28576248
eRNA-534	chr1:28640564-28640739
eRNA-535	chr1:28641770-28641993
eRNA-536	chr1:29101544-29101853
eRNA-537	chr1:29203132-29203155
eRNA-538	chr1:29214759-29214998
eRNA-539	chr1:29224369-29224479
eRNA-540	chr1:29253461-29253677
eRNA-541	chr1:29451057-29451462
eRNA-542	chr1:29504261-29504387
eRNA-543	chr1:29563709-29564430
eRNA-544	chr1:29565515-29565732
eRNA-545	chr1:29565762-29566055
eRNA-546	chr1:31216468-31217229
eRNA-547	chr1:31218107-31218539
eRNA-548	chr1:31223594-31223943
eRNA-549	chr1:31227443-31228328
eRNA-550	chr1:31232736-31232923
eRNA-551	chr1:31233848-31234393
eRNA-552	chr1:31235457-31235817
eRNA-553	chr1:31238135-31238354
eRNA-554	chr1:31238817-31239233
eRNA-555	chr1:31241795-31242280
eRNA-556	chr1:31251287-31251533
eRNA-557	chr1:31320336-31320627
eRNA-558	chr1:31401933-31402089
eRNA-559	chr1:31537719-31538012
eRNA-560	chr1:31627566-31627958
eRNA-561	chr1:31643824-31643962
eRNA-562	chr1:31947490-31947850
eRNA-563	chr1:31956203-31956482
eRNA-564	chr1:31976608-31977048
eRNA-565	chr1:32002783-32002833
eRNA-566	chr1:32015159-32015590
eRNA-567	chr1:32108020-32108204
eRNA-568	chr1:32166698-32166999
eRNA-569	chr1:32180603-32180986
eRNA-570	chr1:32253647-32254040
eRNA-571	chr1:32263216-32263220
eRNA-572	chr1:32314121-32314597
eRNA-573	chr1:32354934-32355150
eRNA-574	chr1:32405536-32405898
eRNA-575	chr1:32420307-32420572
eRNA-576	chr1:32421622-32422096
eRNA-577	chr1:32423598-32423720
eRNA-578	chr1:32701561-32701886
eRNA-579	chr1:32715599-32716062
eRNA-580	chr1:32729476-32729672
eRNA-581	chr1:32732571-32732683
eRNA-582	chr1:32803558-32803627
eRNA-583	chr1:32805161-32805466
eRNA-584	chr1:32966228-32966602
eRNA-585	chr1:33077721-33078012
eRNA-586	chr1:33182280-33182513
eRNA-587	chr1:33203093-33203146
eRNA-588	chr1:33220297-33220575
eRNA-589	chr1:33221272-33221671
eRNA-590	chr1:33225777-33226084
eRNA-591	chr1:33226574-33226719
eRNA-592	chr1:33227148-33227387
eRNA-593	chr1:33373602-33373851
eRNA-594	chr1:33405191-33405597
eRNA-595	chr1:33438571-33438703
eRNA-596	chr1:33446816-33447482
eRNA-597	chr1:33447667-33447707
eRNA-598	chr1:33448758-33448929
eRNA-599	chr1:33450112-33450483
eRNA-600	chr1:33450600-33450837
eRNA-601	chr1:33457914-33458607
eRNA-602	chr1:33458800-33459074
eRNA-603	chr1:33463131-33463490
eRNA-604	chr1:33463690-33463885
eRNA-605	chr1:33515825-33516245
eRNA-606	chr1:33564918-33565286
eRNA-607	chr1:33593963-33594340
eRNA-608	chr1:33645848-33646140
eRNA-609	chr1:33685276-33685676
eRNA-610	chr1:33804359-33804743
eRNA-611	chr1:33829513-33829825
eRNA-612	chr1:33926622-33926854
eRNA-613	chr1:34368889-34369151
eRNA-614	chr1:34462454-34462825
eRNA-615	chr1:35294449-35294485
eRNA-616	chr1:35389087-35389416
eRNA-617	chr1:35891843-35891965
eRNA-618	chr1:35953903-35954237
eRNA-619	chr1:36173458-36173573
eRNA-620	chr1:36183411-36183689
eRNA-621	chr1:36489072-36489418
eRNA-622	chr1:36555347-36555633
eRNA-623	chr1:36592352-36592554
eRNA-624	chr1:36616485-36616868
eRNA-625	chr1:36617554-36617914
eRNA-626	chr1:36626561-36626969
eRNA-627	chr1:36627717-36628369
eRNA-628	chr1:36641160-36641451
eRNA-629	chr1:36814630-36815106
eRNA-630	chr1:36825493-36825742
eRNA-631	chr1:36839449-36839891
eRNA-632	chr1:36840093-36840535
eRNA-633	chr1:36849527-36849580
eRNA-634	chr1:36866636-36866899
eRNA-635	chr1:36940419-36940497
eRNA-636	chr1:36952484-36952865
eRNA-637	chr1:37169397-37169618
eRNA-638	chr1:37235311-37235419
eRNA-639	chr1:37721552-37721986
eRNA-640	chr1:37784198-37784531
eRNA-641	chr1:37932554-37932910
eRNA-642	chr1:37937293-37937526
eRNA-643	chr1:37942874-37943354
eRNA-644	chr1:37944084-37944971
eRNA-645	chr1:38009784-38010404
eRNA-646	chr1:38010731-38010979
eRNA-647	chr1:38134422-38134555
eRNA-648	chr1:38287158-38287399
eRNA-649	chr1:38291277-38291502
eRNA-650	chr1:38311465-38311868
eRNA-651	chr1:38317043-38317898
eRNA-652	chr1:38465723-38465839
eRNA-653	chr1:38471999-38472226
eRNA-654	chr1:38495782-38495936
eRNA-655	chr1:38591881-38592061
eRNA-656	chr1:38948025-38948274
eRNA-657	chr1:38958971-38959191
eRNA-658	chr1:39193613-39193736
eRNA-659	chr1:39286039-39286251
eRNA-660	chr1:39357087-39357474
eRNA-661	chr1:39547903-39548129
eRNA-662	chr1:39552835-39552967
eRNA-663	chr1:39596184-39596482
eRNA-664	chr1:39598118-39598362
eRNA-665	chr1:39598673-39599090
eRNA-666	chr1:39633654-39634014
eRNA-667	chr1:39662647-39663006
eRNA-668	chr1:39857791-39857995
eRNA-669	chr1:39874208-39874673
eRNA-670	chr1:40006104-40006751
eRNA-671	chr1:40245457-40245674
eRNA-672	chr1:40283075-40283206
eRNA-673	chr1:40295095-40295414
eRNA-674	chr1:40402545-40402801
eRNA-675	chr1:40426190-40426638
eRNA-676	chr1:40561233-40561752
eRNA-677	chr1:40805764-40805964
eRNA-678	chr1:40841336-40841595
eRNA-679	chr1:40848967-40849502
eRNA-680	chr1:40851431-40851768
eRNA-681	chr1:40860574-40860824
eRNA-682	chr1:40866111-40866454
eRNA-683	chr1:41005233-41005440
eRNA-684	chr1:41116840-41117088
eRNA-685	chr1:41120137-41120355
eRNA-686	chr1:41164800-41165075
eRNA-687	chr1:41178788-41178979
eRNA-688	chr1:41501440-41501773
eRNA-689	chr1:41501908-41501999
eRNA-690	chr1:41564044-41564297
eRNA-691	chr1:41633074-41633562
eRNA-692	chr1:41650800-41651168
eRNA-693	chr1:41762082-41762223
eRNA-694	chr1:41825927-41826139
eRNA-695	chr1:41831444-41831806
eRNA-696	chr1:41885108-41885337
eRNA-697	chr1:41914594-41914877
eRNA-698	chr1:41915297-41915638
eRNA-699	chr1:41952015-41952273
eRNA-700	chr1:41961925-41962146
eRNA-701	chr1:41981831-41982007
eRNA-702	chr1:41994633-41994922
eRNA-703	chr1:42073844-42074019
eRNA-704	chr1:42081979-42082196
eRNA-705	chr1:42127851-42128791
eRNA-706	chr1:42141163-42141343
eRNA-707	chr1:42149945-42149960
eRNA-708	chr1:42192975-42193489
eRNA-709	chr1:42204198-42204327
eRNA-710	chr1:42204580-42205516
eRNA-711	chr1:42206832-42207209
eRNA-712	chr1:42217644-42218002
eRNA-713	chr1:42230379-42230587
eRNA-714	chr1:42230841-42231100
eRNA-715	chr1:42234207-42234564
eRNA-716	chr1:42248889-42249252
eRNA-717	chr1:42268599-42269123
eRNA-718	chr1:42272535-42272820
eRNA-719	chr1:42275404-42275646
eRNA-720	chr1:42277077-42277342
eRNA-721	chr1:42328578-42328878
eRNA-722	chr1:42354251-42354647
eRNA-723	chr1:42356899-42357259
eRNA-724	chr1:42363874-42364167
eRNA-725	chr1:42366364-42366624
eRNA-726	chr1:42385461-42385560
eRNA-727	chr1:42385609-42385954
eRNA-728	chr1:42512214-42512486
eRNA-729	chr1:42774668-42774801
eRNA-730	chr1:42934748-42935131
eRNA-731	chr1:43250353-43250859
eRNA-732	chr1:43400932-43401203
eRNA-733	chr1:43402214-43402581
eRNA-734	chr1:43402778-43403133
eRNA-735	chr1:43405621-43405821
eRNA-736	chr1:43406108-43407009
eRNA-737	chr1:43407355-43407700
eRNA-738	chr1:43426742-43427095
eRNA-739	chr1:43427522-43427762
eRNA-740	chr1:43428386-43429108
eRNA-741	chr1:43429290-43429917
eRNA-742	chr1:43432863-43433109
eRNA-743	chr1:43471435-43471828
eRNA-744	chr1:43473183-43473398
eRNA-745	chr1:43524188-43524462
eRNA-746	chr1:43666420-43666443
eRNA-747	chr1:43760174-43760222
eRNA-748	chr1:43761236-43761355
eRNA-749	chr1:43839359-43839523
eRNA-750	chr1:43988888-43989038
eRNA-751	chr1:43997843-43998152
eRNA-752	chr1:44015731-44016125
eRNA-753	chr1:44176533-44177122
eRNA-754	chr1:44232152-44232509
eRNA-755	chr1:44240162-44240471
eRNA-756	chr1:44265188-44265345
eRNA-757	chr1:44299891-44300630
eRNA-758	chr1:44302297-44302456
eRNA-759	chr1:44354357-44354471
eRNA-760	chr1:44378405-44378587
eRNA-761	chr1:44380893-44381202
eRNA-762	chr1:44419838-44419961
eRNA-763	chr1:44428103-44428423
eRNA-764	chr1:44452990-44453115
eRNA-765	chr1:44692988-44693156
eRNA-766	chr1:44703858-44704161
eRNA-767	chr1:44941668-44941887
eRNA-768	chr1:44951424-44951733
eRNA-769	chr1:44973431-44973656
eRNA-770	chr1:44984751-44985020
eRNA-771	chr1:45057924-45058133
eRNA-772	chr1:45083225-45083530
eRNA-773	chr1:45085192-45085548
eRNA-774	chr1:45195062-45195154
eRNA-775	chr1:45670767-45670868
eRNA-776	chr1:45738634-45738975
eRNA-777	chr1:45746932-45746947
eRNA-778	chr1:45860300-45860382
eRNA-779	chr1:45875042-45875301
eRNA-780	chr1:45895307-45895445
eRNA-781	chr1:46008399-46008548
eRNA-782	chr1:46009549-46009894
eRNA-783	chr1:46010722-46010902
eRNA-784	chr1:46111666-46112048
eRNA-785	chr1:46268583-46268737
eRNA-786	chr1:46573980-46574380
eRNA-787	chr1:46575103-46575175
eRNA-788	chr1:46632893-46633236
eRNA-789	chr1:46637172-46637331
eRNA-790	chr1:46689426-46689696
eRNA-791	chr1:46712372-46712767
eRNA-792	chr1:46986321-46986408
eRNA-793	chr1:46999025-46999241
eRNA-794	chr1:47522995-47523190
eRNA-795	chr1:47677583-47677805
eRNA-796	chr1:47690580-47690745
eRNA-797	chr1:47700901-47701346
eRNA-798	chr1:47800262-47800514
eRNA-799	chr1:47910443-47910471
eRNA-800	chr1:48224075-48224507
eRNA-801	chr1:48484635-48484856
eRNA-802	chr1:48515615-48515747
eRNA-803	chr1:48539473-48539610
eRNA-804	chr1:48539948-48540140
eRNA-805	chr1:48710829-48711034
eRNA-806	chr1:49032892-49033158
eRNA-807	chr1:49038282-49038602
eRNA-808	chr1:49317577-49317713
eRNA-809	chr1:49812572-49812854
eRNA-810	chr1:49902417-49902596
eRNA-811	chr1:50619908-50620155
eRNA-812	chr1:50763281-50763486
eRNA-813	chr1:51215461-51215472
eRNA-814	chr1:51245588-51245972
eRNA-815	chr1:51312022-51312165
eRNA-816	chr1:51703075-51703494
eRNA-817	chr1:51769565-51770027
eRNA-818	chr1:52110368-52110491
eRNA-819	chr1:52132018-52132585
eRNA-820	chr1:52173889-52173954
eRNA-821	chr1:53020482-53020832
eRNA-822	chr1:53092647-53093031
eRNA-823	chr1:53101245-53101408
eRNA-824	chr1:53102510-53103405
eRNA-825	chr1:53107017-53107249
eRNA-826	chr1:53588397-53588520
eRNA-827	chr1:53589395-53589613
eRNA-828	chr1:53856073-53856161
eRNA-829	chr1:53875866-53875973
eRNA-830	chr1:54358495-54358647
eRNA-831	chr1:54586706-54586840
eRNA-832	chr1:54695028-54695502
eRNA-833	chr1:54696817-54697014
eRNA-834	chr1:54713635-54713793
eRNA-835	chr1:54715450-54715803
eRNA-836	chr1:54739679-54739787
eRNA-837	chr1:54744858-54745090
eRNA-838	chr1:54778588-54778715
eRNA-839	chr1:54868582-54868776
eRNA-840	chr1:54873075-54873515
eRNA-841	chr1:54941159-54941412
eRNA-842	chr1:54953784-54954325
eRNA-843	chr1:55340144-55340359
eRNA-844	chr1:55400798-55400903
eRNA-845	chr1:55411305-55411465
eRNA-846	chr1:55413962-55414227
eRNA-847	chr1:55414845-55415038
eRNA-848	chr1:55418708-55418921
eRNA-849	chr1:55431735-55431939
eRNA-850	chr1:55445592-55445683
eRNA-851	chr1:55678785-55679185
eRNA-852	chr1:55753963-55754247
eRNA-853	chr1:55828418-55828527
eRNA-854	chr1:55840427-55840729
eRNA-855	chr1:55894779-55895033
eRNA-856	chr1:55909250-55909597
eRNA-857	chr1:56184456-56184884
eRNA-858	chr1:56186060-56186149
eRNA-859	chr1:56680724-56680992
eRNA-860	chr1:56771744-56771759
eRNA-861	chr1:56972242-56972492
eRNA-862	chr1:56974162-56974535
eRNA-863	chr1:56976994-56977444
eRNA-864	chr1:56991269-56991531
eRNA-865	chr1:57024882-57025247
eRNA-866	chr1:57042744-57043185
eRNA-867	chr1:57043287-57044160
eRNA-868	chr1:57297629-57297838
eRNA-869	chr1:57376305-57376674
eRNA-870	chr1:57472428-57472552
eRNA-871	chr1:57482949-57483134
eRNA-872	chr1:57637811-57637946
eRNA-873	chr1:57746875-57747249
eRNA-874	chr1:57854194-57854446
eRNA-875	chr1:57906316-57906442
eRNA-876	chr1:57923576-57923755
eRNA-877	chr1:57948146-57948309
eRNA-878	chr1:57988271-57988573
eRNA-879	chr1:58002362-58002542
eRNA-880	chr1:58018702-58018981
eRNA-881	chr1:58225769-58226165
eRNA-882	chr1:58898385-58898660
eRNA-883	chr1:58969564-58969575
eRNA-884	chr1:59039624-59039692
eRNA-885	chr1:59050239-59050578
eRNA-886	chr1:59083966-59084335
eRNA-887	chr1:59221049-59221462
eRNA-888	chr1:59228706-59229186
eRNA-889	chr1:59229881-59230252
eRNA-890	chr1:59278592-59278937
eRNA-891	chr1:59280364-59280505
eRNA-892	chr1:59280773-59281281
eRNA-893	chr1:59281510-59281579
eRNA-894	chr1:59281873-59282217
eRNA-895	chr1:59347262-59347482
eRNA-896	chr1:59369049-59370138
eRNA-897	chr1:59392782-59392938
eRNA-898	chr1:59394323-59394565
eRNA-899	chr1:59395500-59395772
eRNA-900	chr1:59397559-59397706
eRNA-901	chr1:59479443-59479773
eRNA-902	chr1:59509588-59509786
eRNA-903	chr1:59537846-59538168
eRNA-904	chr1:59629518-59629774
eRNA-905	chr1:59756067-59756566
eRNA-906	chr1:59758328-59758666
eRNA-907	chr1:60009140-60009290
eRNA-908	chr1:60015651-60015887
eRNA-909	chr1:60036299-60036428
eRNA-910	chr1:60062084-60062408
eRNA-911	chr1:60072128-60072386
eRNA-912	chr1:60140214-60140519
eRNA-913	chr1:60144543-60144796
eRNA-914	chr1:60148393-60148656
eRNA-915	chr1:60171567-60171859
eRNA-916	chr1:60172811-60173111
eRNA-917	chr1:60204406-60204597
eRNA-918	chr1:60209079-60209290
eRNA-919	chr1:60598724-60598934
eRNA-920	chr1:61039424-61039611
eRNA-921	chr1:61369297-61369400
eRNA-922	chr1:61415107-61415301
eRNA-923	chr1:61478973-61479215
eRNA-924	chr1:61522505-61523042
eRNA-925	chr1:61543611-61543877
eRNA-926	chr1:61549054-61549253
eRNA-927	chr1:61649786-61650305
eRNA-928	chr1:61768031-61768305
eRNA-929	chr1:61918819-61919182
eRNA-930	chr1:62072423-62072573
eRNA-931	chr1:62605206-62605403
eRNA-932	chr1:62698531-62698618
eRNA-933	chr1:62773248-62773553
eRNA-934	chr1:62822173-62822473
eRNA-935	chr1:62948948-62949316
eRNA-936	chr1:63151036-63151115
eRNA-937	chr1:63488706-63488724
eRNA-938	chr1:64127998-64128504
eRNA-939	chr1:64197270-64197475
eRNA-940	chr1:64417224-64417447
eRNA-941	chr1:64500766-64501176
eRNA-942	chr1:64505281-64505575
eRNA-943	chr1:65363729-65364057
eRNA-944	chr1:65364183-65364439
eRNA-945	chr1:65381647-65381826
eRNA-946	chr1:65383044-65383557
eRNA-947	chr1:65387772-65388547
eRNA-948	chr1:65398951-65399446
eRNA-949	chr1:65534177-65534450
eRNA-950	chr1:65534990-65535126
eRNA-951	chr1:65548895-65549334
eRNA-952	chr1:65549780-65550082
eRNA-953	chr1:65553179-65553575
eRNA-954	chr1:65558428-65558742
eRNA-955	chr1:65731337-65731853
eRNA-956	chr1:65758796-65759173
eRNA-957	chr1:65775838-65775991
eRNA-958	chr1:65888047-65888596
eRNA-959	chr1:66277656-66278058
eRNA-960	chr1:66537394-66537579
eRNA-961	chr1:66712370-66712790
eRNA-962	chr1:66714465-66714786
eRNA-963	chr1:66716160-66716649
eRNA-964	chr1:66717339-66717678
eRNA-965	chr1:66728047-66728190
eRNA-966	chr1:66736293-66736539
eRNA-967	chr1:66741251-66741559
eRNA-968	chr1:66747978-66748387
eRNA-969	chr1:66778961-66779513
eRNA-970	chr1:66782459-66782839
eRNA-971	chr1:66793414-66793646
eRNA-972	chr1:66800202-66800555
eRNA-973	chr1:66815726-66816360
eRNA-974	chr1:66817705-66818086
eRNA-975	chr1:66850101-66850481
eRNA-976	chr1:66854721-66854978
eRNA-977	chr1:66859299-66859884
eRNA-978	chr1:66862032-66862547
eRNA-979	chr1:66862994-66863164
eRNA-980	chr1:66863786-66863913
eRNA-981	chr1:66867932-66868143
eRNA-982	chr1:66881077-66881511
eRNA-983	chr1:66904732-66904991
eRNA-984	chr1:66910997-66911424
eRNA-985	chr1:66930584-66930841
eRNA-986	chr1:66954948-66955119
eRNA-987	chr1:67029191-67029437
eRNA-988	chr1:67029939-67030347
eRNA-989	chr1:67198280-67198800
eRNA-990	chr1:67223993-67224234
eRNA-991	chr1:67374841-67375185
eRNA-992	chr1:67494221-67494361
eRNA-993	chr1:67660119-67660487
eRNA-994	chr1:67692333-67692744
eRNA-995	chr1:67802002-67802116
eRNA-996	chr1:67847773-67848018
eRNA-997	chr1:68000341-68000585
eRNA-998	chr1:68029743-68030232
eRNA-999	chr1:68036173-68036524
eRNA-1000	chr1:68041528-68041694
eRNA-1001	chr1:68084470-68084693
eRNA-1002	chr1:68101042-68101257
eRNA-1003	chr1:68118588-68118809
eRNA-1004	chr1:68166463-68166766
eRNA-1005	chr1:68189225-68189635
eRNA-1006	chr1:68215256-68215932
eRNA-1007	chr1:68257818-68258216
eRNA-1008	chr1:68285768-68286070
eRNA-1009	chr1:68345947-68346247
eRNA-1010	chr1:68354536-68354908
eRNA-1011	chr1:68572958-68573227
eRNA-1012	chr1:68640572-68640736
eRNA-1013	chr1:68840935-68841268
eRNA-1014	chr1:68849988-68850367
eRNA-1015	chr1:69441381-69441536
eRNA-1016	chr1:70040211-70040399
eRNA-1017	chr1:70207294-70207355
eRNA-1018	chr1:70418678-70418852
eRNA-1019	chr1:70507902-70508588
eRNA-1020	chr1:70691921-70692281
eRNA-1021	chr1:70709017-70709466
eRNA-1022	chr1:70746826-70747040
eRNA-1023	chr1:70877943-70877992
eRNA-1024	chr1:71413812-71414188
eRNA-1025	chr1:71480052-71480316
eRNA-1026	chr1:72155856-72156188
eRNA-1027	chr1:72334122-72334290
eRNA-1028	chr1:72686486-72686621
eRNA-1029	chr1:72749220-72749791
eRNA-1030	chr1:72750417-72750888
eRNA-1031	chr1:74856605-74856927
eRNA-1032	chr1:75102878-75102994
eRNA-1033	chr1:75540470-75540780
eRNA-1034	chr1:75590785-75591155
eRNA-1035	chr1:75694572-75694736
eRNA-1036	chr1:75972237-75972619
eRNA-1037	chr1:76080205-76080672
eRNA-1038	chr1:76080988-76081082
eRNA-1039	chr1:76468550-76468704
eRNA-1040	chr1:76541670-76541922
eRNA-1041	chr1:76751449-76751689
eRNA-1042	chr1:77013544-77013818
eRNA-1043	chr1:77165935-77166101
eRNA-1044	chr1:77230839-77231032
eRNA-1045	chr1:77385063-77385511
eRNA-1046	chr1:77404135-77404353
eRNA-1047	chr1:77713696-77713788
eRNA-1048	chr1:77872388-77872776
eRNA-1049	chr1:77891343-77891690
eRNA-1050	chr1:77980165-77980378
eRNA-1051	chr1:78011624-78012030
eRNA-1052	chr1:78021710-78022056
eRNA-1053	chr1:78026939-78027232
eRNA-1054	chr1:78348123-78348428
eRNA-1055	chr1:78350506-78350835
eRNA-1056	chr1:78386302-78386347
eRNA-1057	chr1:78469106-78469287
eRNA-1058	chr1:78557346-78557710
eRNA-1059	chr1:78561383-78561632
eRNA-1060	chr1:78567287-78567595
eRNA-1061	chr1:78957462-78957762
eRNA-1062	chr1:79154444-79154658
eRNA-1063	chr1:79215772-79216132
eRNA-1064	chr1:80186272-80186571
eRNA-1065	chr1:81344955-81344988
eRNA-1066	chr1:81392291-81392542
eRNA-1067	chr1:81927696-81927980
eRNA-1068	chr1:82168687-82169067
eRNA-1069	chr1:82268420-82269588
eRNA-1070	chr1:83310486-83310492
eRNA-1071	chr1:83991462-83991619
eRNA-1072	chr1:84083536-84083914
eRNA-1073	chr1:84120524-84120814
eRNA-1074	chr1:84127102-84127325
eRNA-1075	chr1:84284633-84284926
eRNA-1076	chr1:84710038-84710507
eRNA-1077	chr1:84744562-84744926
eRNA-1078	chr1:84757421-84757614
eRNA-1079	chr1:84891288-84891509
eRNA-1080	chr1:84971050-84971209
eRNA-1081	chr1:85038681-85038996
eRNA-1082	chr1:85049005-85049203
eRNA-1083	chr1:85225280-85225579
eRNA-1084	chr1:85241214-85241288
eRNA-1085	chr1:85248638-85248992
eRNA-1086	chr1:85313015-85313206
eRNA-1087	chr1:85320078-85320332
eRNA-1088	chr1:85328527-85328795
eRNA-1089	chr1:85349108-85349420
eRNA-1090	chr1:85354514-85354763
eRNA-1091	chr1:85457149-85457643
eRNA-1092	chr1:85643319-85643587
eRNA-1093	chr1:85737728-85738105
eRNA-1094	chr1:85744584-85744829
eRNA-1095	chr1:85779776-85780132
eRNA-1096	chr1:85794698-85795078
eRNA-1097	chr1:85795855-85796291
eRNA-1098	chr1:85796595-85797055
eRNA-1099	chr1:85968002-85968172
eRNA-1100	chr1:85991291-85991622
eRNA-1101	chr1:86049987-86050100
eRNA-1102	chr1:86072885-86073441
eRNA-1103	chr1:86077140-86077408
eRNA-1104	chr1:86077578-86077925
eRNA-1105	chr1:86078461-86078819
eRNA-1106	chr1:86527312-86527621
eRNA-1107	chr1:86748500-86748571
eRNA-1108	chr1:86805161-86805335
eRNA-1109	chr1:86989178-86989418
eRNA-1110	chr1:87082786-87082842
eRNA-1111	chr1:87171187-87171726
eRNA-1112	chr1:87240012-87240427
eRNA-1113	chr1:87241358-87241518
eRNA-1114	chr1:87253936-87254322
eRNA-1115	chr1:87258759-87259068
eRNA-1116	chr1:87306817-87307030
eRNA-1117	chr1:87617997-87618150
eRNA-1118	chr1:87624464-87624629
eRNA-1119	chr1:87636034-87636204
eRNA-1120	chr1:87668655-87668791
eRNA-1121	chr1:87689823-87690165
eRNA-1122	chr1:87744782-87745159
eRNA-1123	chr1:87799623-87799998
eRNA-1124	chr1:87800631-87801610
eRNA-1125	chr1:87868475-87868540
eRNA-1126	chr1:88655570-88655742
eRNA-1127	chr1:88694004-88694059
eRNA-1128	chr1:89112806-89113177
eRNA-1129	chr1:89167079-89167239
eRNA-1130	chr1:89303069-89303193
eRNA-1131	chr1:89339924-89340210
eRNA-1132	chr1:89358212-89358439
eRNA-1133	chr1:89459818-89459853
eRNA-1134	chr1:89466934-89467175
eRNA-1135	chr1:89594590-89594813
eRNA-1136	chr1:89739985-89740544
eRNA-1137	chr1:89743448-89743593
eRNA-1138	chr1:89752578-89752835
eRNA-1139	chr1:89776158-89776579
eRNA-1140	chr1:89777498-89777770
eRNA-1141	chr1:89817276-89817541
eRNA-1142	chr1:89819962-89820089
eRNA-1143	chr1:89910434-89910764
eRNA-1144	chr1:90022562-90022945
eRNA-1145	chr1:90032556-90032702
eRNA-1146	chr1:90069191-90069532
eRNA-1147	chr1:90077145-90077551
eRNA-1148	chr1:90101821-90102213
eRNA-1149	chr1:90135818-90136060
eRNA-1150	chr1:90137741-90138074
eRNA-1151	chr1:90185639-90185820
eRNA-1152	chr1:90189523-90189798
eRNA-1153	chr1:90190139-90190909
eRNA-1154	chr1:90204490-90205244
eRNA-1155	chr1:90226973-90227143
eRNA-1156	chr1:90274070-90274340
eRNA-1157	chr1:90309838-90310280
eRNA-1158	chr1:90321378-90321621
eRNA-1159	chr1:90372321-90372729
eRNA-1160	chr1:90374317-90375036
eRNA-1161	chr1:90376424-90376756
eRNA-1162	chr1:90751537-90751564
eRNA-1163	chr1:91183313-91183764
eRNA-1164	chr1:91185058-91185169
eRNA-1165	chr1:91190991-91191184
eRNA-1166	chr1:92013932-92014194
eRNA-1167	chr1:92014654-92014767
eRNA-1168	chr1:92037669-92037899
eRNA-1169	chr1:92048213-92048455
eRNA-1170	chr1:92048914-92049154
eRNA-1171	chr1:92116335-92116643
eRNA-1172	chr1:92196214-92196626
eRNA-1173	chr1:92198149-92198440
eRNA-1174	chr1:92202579-92202753
eRNA-1175	chr1:92207117-92207174
eRNA-1176	chr1:92216994-92217085
eRNA-1177	chr1:92242645-92243003
eRNA-1178	chr1:92269494-92269966
eRNA-1179	chr1:92270160-92270686
eRNA-1180	chr1:92497404-92497581
eRNA-1181	chr1:92781340-92781526
eRNA-1182	chr1:93002551-93002867
eRNA-1183	chr1:93003662-93004045
eRNA-1184	chr1:93270252-93270588
eRNA-1185	chr1:93427945-93428408
eRNA-1186	chr1:93443213-93443602
eRNA-1187	chr1:93634565-93634982
eRNA-1188	chr1:93694062-93694249
eRNA-1189	chr1:93773027-93773315
eRNA-1190	chr1:93914812-93914954
eRNA-1191	chr1:94007993-94008357
eRNA-1192	chr1:94089710-94089715
eRNA-1193	chr1:94093325-94093611
eRNA-1194	chr1:94127789-94128026
eRNA-1195	chr1:94158601-94159338
eRNA-1196	chr1:94161111-94161471
eRNA-1197	chr1:94167175-94167520
eRNA-1198	chr1:94169341-94169462
eRNA-1199	chr1:94169670-94169961
eRNA-1200	chr1:94201362-94201612
eRNA-1201	chr1:94224546-94224929
eRNA-1202	chr1:94234014-94234407
eRNA-1203	chr1:94244939-94245309
eRNA-1204	chr1:94429275-94429464
eRNA-1205	chr1:94527681-94527931
eRNA-1206	chr1:94532879-94533090
eRNA-1207	chr1:94535371-94535770
eRNA-1208	chr1:94557832-94558157
eRNA-1209	chr1:94583651-94584037
eRNA-1210	chr1:94626535-94626661
eRNA-1211	chr1:94701813-94701865
eRNA-1212	chr1:94712051-94712193
eRNA-1213	chr1:94712395-94712617
eRNA-1214	chr1:94784984-94785158
eRNA-1215	chr1:94788386-94788592
eRNA-1216	chr1:94792807-94793133
eRNA-1217	chr1:95009926-95010072
eRNA-1218	chr1:95063321-95063608
eRNA-1219	chr1:95107584-95108052
eRNA-1220	chr1:95113814-95114327
eRNA-1221	chr1:95155573-95156005
eRNA-1222	chr1:95179307-95179605
eRNA-1223	chr1:95186012-95186295
eRNA-1224	chr1:95186895-95187156
eRNA-1225	chr1:95189546-95189834
eRNA-1226	chr1:95191212-95191391
eRNA-1227	chr1:95193393-95193837
eRNA-1228	chr1:95221261-95221551
eRNA-1229	chr1:95258204-95258621
eRNA-1230	chr1:95263833-95264301
eRNA-1231	chr1:95331900-95332266
eRNA-1232	chr1:95464838-95464926
eRNA-1233	chr1:95508067-95508435
eRNA-1234	chr1:95645260-95645496
eRNA-1235	chr1:96827006-96827340
eRNA-1236	chr1:96828119-96828533
eRNA-1237	chr1:97308752-97309076
eRNA-1238	chr1:97596064-97596178
eRNA-1239	chr1:97994700-97995088
eRNA-1240	chr1:98315619-98315765
eRNA-1241	chr1:98366677-98366793
eRNA-1242	chr1:98403373-98403764
eRNA-1243	chr1:98408796-98409171
eRNA-1244	chr1:98494244-98494658
eRNA-1245	chr1:98499783-98500490
eRNA-1246	chr1:98512823-98513144
eRNA-1247	chr1:98518546-98518920
eRNA-1248	chr1:98606055-98606462
eRNA-1249	chr1:98642709-98642844
eRNA-1250	chr1:98677142-98677181
eRNA-1251	chr1:98781999-98782036
eRNA-1252	chr1:98788970-98789228
eRNA-1253	chr1:98789496-98789901
eRNA-1254	chr1:99784335-99784593
eRNA-1255	chr1:99935284-99935512
eRNA-1256	chr1:100000188-100000393
eRNA-1257	chr1:100104444-100104686
eRNA-1258	chr1:100113534-100114036
eRNA-1259	chr1:100138206-100138591
eRNA-1260	chr1:100169951-100170218
eRNA-1261	chr1:100494312-100494735
eRNA-1262	chr1:100512510-100512716
eRNA-1263	chr1:100678369-100678762
eRNA-1264	chr1:100703358-100703606
eRNA-1265	chr1:100820585-100820838
eRNA-1266	chr1:100827551-100827774
eRNA-1267	chr1:100828525-100828922
eRNA-1268	chr1:100858865-100858991
eRNA-1269	chr1:100859593-100859940
eRNA-1270	chr1:100905821-100906168
eRNA-1271	chr1:100911126-100911538
eRNA-1272	chr1:100918231-100918546
eRNA-1273	chr1:100996437-100996829
eRNA-1274	chr1:101000887-101001063
eRNA-1275	chr1:101202267-101202571
eRNA-1276	chr1:101313094-101313246
eRNA-1277	chr1:101392986-101393260
eRNA-1278	chr1:101486133-101486158
eRNA-1279	chr1:101577594-101578108
eRNA-1280	chr1:101725356-101725679
eRNA-1281	chr1:101764288-101764549
eRNA-1282	chr1:101774729-101775525
eRNA-1283	chr1:101776223-101776281
eRNA-1284	chr1:103126263-103126396
eRNA-1285	chr1:103475785-103476234
eRNA-1286	chr1:103572619-103572906
eRNA-1287	chr1:106338303-106338531
eRNA-1288	chr1:107727626-107727648
eRNA-1289	chr1:107767992-107768000
eRNA-1290	chr1:108132692-108133060
eRNA-1291	chr1:108329022-108329589
eRNA-1292	chr1:108338013-108338351
eRNA-1293	chr1:108478082-108478329
eRNA-1294	chr1:108479405-108480123
eRNA-1295	chr1:108483614-108484145
eRNA-1296	chr1:108581319-108581798
eRNA-1297	chr1:108584121-108584359
eRNA-1298	chr1:108584447-108584892
eRNA-1299	chr1:108593971-108594173
eRNA-1300	chr1:108594435-108594579
eRNA-1301	chr1:108595513-108595797
eRNA-1302	chr1:108595998-108596525
eRNA-1303	chr1:108600214-108600460
eRNA-1304	chr1:108606399-108606634
eRNA-1305	chr1:108617640-108617970
eRNA-1306	chr1:108622242-108622251
eRNA-1307	chr1:108643279-108643407
eRNA-1308	chr1:108650339-108650754
eRNA-1309	chr1:108661190-108661332
eRNA-1310	chr1:108695322-108695861
eRNA-1311	chr1:108741685-108742156
eRNA-1312	chr1:109100040-109100237
eRNA-1313	chr1:109104473-109104583
eRNA-1314	chr1:109127044-109127234
eRNA-1315	chr1:109133120-109133338
eRNA-1316	chr1:109133637-109134097
eRNA-1317	chr1:109189516-109189718
eRNA-1318	chr1:109246671-109246905
eRNA-1319	chr1:109262615-109262764
eRNA-1320	chr1:109467804-109468470
eRNA-1321	chr1:109515208-109515609
eRNA-1322	chr1:109572587-109572654
eRNA-1323	chr1:109800134-109800539
eRNA-1324	chr1:109841804-109842152
eRNA-1325	chr1:109842394-109842833
eRNA-1326	chr1:109913179-109913623
eRNA-1327	chr1:109933790-109934137
eRNA-1328	chr1:109938897-109939079
eRNA-1329	chr1:109981518-109981703
eRNA-1330	chr1:110142749-110143055
eRNA-1331	chr1:110160052-110160461
eRNA-1332	chr1:110271520-110271826
eRNA-1333	chr1:110333273-110333688
eRNA-1334	chr1:110334849-110335164
eRNA-1335	chr1:110335775-110336041
eRNA-1336	chr1:110336950-110337403
eRNA-1337	chr1:110339466-110339959
eRNA-1338	chr1:110358971-110359415
eRNA-1339	chr1:110363861-110364229
eRNA-1340	chr1:110364881-110365302
eRNA-1341	chr1:110366477-110366702
eRNA-1342	chr1:110406868-110407271
eRNA-1343	chr1:110420039-110420145
eRNA-1344	chr1:110429456-110429734
eRNA-1345	chr1:110444415-110444738
eRNA-1346	chr1:110447199-110447636
eRNA-1347	chr1:110448900-110449220
eRNA-1348	chr1:110451717-110451917
eRNA-1349	chr1:110454846-110455290
eRNA-1350	chr1:110476602-110476703
eRNA-1351	chr1:110537379-110537528
eRNA-1352	chr1:110626726-110627062
eRNA-1353	chr1:110672728-110673048
eRNA-1354	chr1:110694968-110695154
eRNA-1355	chr1:110711375-110711549
eRNA-1356	chr1:110879130-110879445
eRNA-1357	chr1:110927812-110928210
eRNA-1358	chr1:110963862-110964269
eRNA-1359	chr1:110976504-110976901
eRNA-1360	chr1:111053467-111053812
eRNA-1361	chr1:111057770-111058076
eRNA-1362	chr1:111162611-111162919
eRNA-1363	chr1:111163364-111163623
eRNA-1364	chr1:111170436-111170835
eRNA-1365	chr1:111177471-111177854
eRNA-1366	chr1:111178912-111179243
eRNA-1367	chr1:111182665-111183078
eRNA-1368	chr1:111189973-111190443
eRNA-1369	chr1:111211165-111211475
eRNA-1370	chr1:111212876-111213052
eRNA-1371	chr1:111249875-111250151
eRNA-1372	chr1:111329904-111330079
eRNA-1373	chr1:111417124-111417532
eRNA-1374	chr1:111735402-111735659
eRNA-1375	chr1:111735691-111736003
eRNA-1376	chr1:111757482-111757860
eRNA-1377	chr1:111758440-111759106
eRNA-1378	chr1:111764327-111764759
eRNA-1379	chr1:111981832-111982198
eRNA-1380	chr1:112013331-112014031
eRNA-1381	chr1:112048437-112048734
eRNA-1382	chr1:112050044-112050594
eRNA-1383	chr1:112058341-112058601
eRNA-1384	chr1:112058803-112059167
eRNA-1385	chr1:112078528-112078792
eRNA-1386	chr1:112135698-112135869
eRNA-1387	chr1:112163412-112163797
eRNA-1388	chr1:112163826-112164071
eRNA-1389	chr1:112196411-112196803
eRNA-1390	chr1:112276731-112276883
eRNA-1391	chr1:112286281-112286588
eRNA-1392	chr1:112291453-112291811
eRNA-1393	chr1:112438367-112438956
eRNA-1394	chr1:112901525-112901779
eRNA-1395	chr1:112918897-112919196
eRNA-1396	chr1:112942216-112942335
eRNA-1397	chr1:113013577-113014004
eRNA-1398	chr1:113014906-113015158
eRNA-1399	chr1:113086746-113087141
eRNA-1400	chr1:113525578-113525919
eRNA-1401	chr1:113584893-113585079
eRNA-1402	chr1:113675675-113676049
eRNA-1403	chr1:113683682-113683919
eRNA-1404	chr1:113732794-113733063
eRNA-1405	chr1:113734243-113734639
eRNA-1406	chr1:114326143-114326379
eRNA-1407	chr1:114575620-114575801
eRNA-1408	chr1:114656563-114656717
eRNA-1409	chr1:114665635-114666029
eRNA-1410	chr1:114997819-114998047
eRNA-1411	chr1:115025085-115025405
eRNA-1412	chr1:115052481-115052766
eRNA-1413	chr1:115605190-115605611
eRNA-1414	chr1:115605746-115606114
eRNA-1415	chr1:115627657-115627928
eRNA-1416	chr1:115629152-115629329
eRNA-1417	chr1:115641281-115641604
eRNA-1418	chr1:115709526-115709713
eRNA-1419	chr1:115713702-115714032
eRNA-1420	chr1:115722074-115722498
eRNA-1421	chr1:115732772-115733197
eRNA-1422	chr1:115873164-115873576
eRNA-1423	chr1:115968975-115969167
eRNA-1424	chr1:116039640-116039989
eRNA-1425	chr1:116088478-116088732
eRNA-1426	chr1:116221756-116221883
eRNA-1427	chr1:116291091-116291334
eRNA-1428	chr1:116370977-116371565
eRNA-1429	chr1:116520279-116520650
eRNA-1430	chr1:116878887-116879201
eRNA-1431	chr1:116918925-116919548
eRNA-1432	chr1:116920378-116921129
eRNA-1433	chr1:116923407-116923493
eRNA-1434	chr1:117017908-117018073
eRNA-1435	chr1:117030831-117031034
eRNA-1436	chr1:117032033-117032296
eRNA-1437	chr1:117040346-117040781
eRNA-1438	chr1:117046366-117046546
eRNA-1439	chr1:117047053-117047428
eRNA-1440	chr1:117050808-117051139
eRNA-1441	chr1:117051576-117051921
eRNA-1442	chr1:117074509-117074935
eRNA-1443	chr1:117080047-117080432
eRNA-1444	chr1:117081238-117081452
eRNA-1445	chr1:117082797-117083071
eRNA-1446	chr1:117100772-117101124
eRNA-1447	chr1:117111804-117112156
eRNA-1448	chr1:117112460-117112738
eRNA-1449	chr1:117129425-117129671
eRNA-1450	chr1:117130518-117130699
eRNA-1451	chr1:117132073-117132239
eRNA-1452	chr1:117169735-117170114
eRNA-1453	chr1:117280613-117280924
eRNA-1454	chr1:117281390-117281752
eRNA-1455	chr1:117305811-117306472
eRNA-1456	chr1:117347522-117347641
eRNA-1457	chr1:117359174-117359463
eRNA-1458	chr1:117363043-117363386
eRNA-1459	chr1:117421623-117422020
eRNA-1460	chr1:117422443-117422644
eRNA-1461	chr1:117424835-117425013
eRNA-1462	chr1:117438713-117438773
eRNA-1463	chr1:117493512-117493635
eRNA-1464	chr1:117533270-117533527
eRNA-1465	chr1:118153815-118153988
eRNA-1466	chr1:118174879-118175156
eRNA-1467	chr1:118176414-118176771
eRNA-1468	chr1:118185712-118185829
eRNA-1469	chr1:118194205-118194506
eRNA-1470	chr1:118197244-118197521
eRNA-1471	chr1:118197868-118198044
eRNA-1472	chr1:118198788-118199247
eRNA-1473	chr1:118201472-118201699
eRNA-1474	chr1:118203607-118204114
eRNA-1475	chr1:118206889-118207267
eRNA-1476	chr1:118208639-118208762
eRNA-1477	chr1:118302292-118302520
eRNA-1478	chr1:118678137-118678411
eRNA-1479	chr1:118792385-118792801
eRNA-1480	chr1:119401140-119401399
eRNA-1481	chr1:119450998-119451282
eRNA-1482	chr1:119503304-119503581
eRNA-1483	chr1:119930597-119930807
eRNA-1484	chr1:120052717-120053071
eRNA-1485	chr1:120147764-120147961
eRNA-1486	chr1:120255895-120256325
eRNA-1487	chr1:120275491-120275880
eRNA-1488	chr1:120525502-120525838
eRNA-1489	chr1:120530787-120531205
eRNA-1490	chr1:120608824-120609208
eRNA-1491	chr1:120692453-120692808
eRNA-1492	chr1:142538903-142539547
eRNA-1493	chr1:144533627-144534178
eRNA-1494	chr1:144536201-144536370
eRNA-1495	chr1:144871122-144871347
eRNA-1496	chr1:144908312-144908601
eRNA-1497	chr1:144908806-144909147
eRNA-1498	chr1:144927217-144927550
eRNA-1499	chr1:144986415-144987071
eRNA-1500	chr1:144987154-144987391
eRNA-1501	chr1:144988079-144988414
eRNA-1502	chr1:145009158-145009716
eRNA-1503	chr1:145012331-145013054
eRNA-1504	chr1:145023690-145024549
eRNA-1505	chr1:145042783-145043227
eRNA-1506	chr1:145054975-145055306
eRNA-1507	chr1:145058996-145059322
eRNA-1508	chr1:145064438-145064839
eRNA-1509	chr1:145090155-145090603
eRNA-1510	chr1:145092450-145092883
eRNA-1511	chr1:145113904-145114998
eRNA-1512	chr1:145226678-145226829
eRNA-1513	chr1:145433530-145433648
eRNA-1514	chr1:145435103-145435641
eRNA-1515	chr1:145437595-145437817
eRNA-1516	chr1:145454760-145454851
eRNA-1517	chr1:145455122-145455741
eRNA-1518	chr1:145519496-145519624
eRNA-1519	chr1:145526126-145526326
eRNA-1520	chr1:145640932-145641287
eRNA-1521	chr1:145701524-145701615
eRNA-1522	chr1:145702718-145703106
eRNA-1523	chr1:146764405-146764804
eRNA-1524	chr1:147080043-147080251
eRNA-1525	chr1:147120817-147121145
eRNA-1526	chr1:147284036-147284115
eRNA-1527	chr1:147775754-147775884
eRNA-1528	chr1:147806841-147807184
eRNA-1529	chr1:148000699-148000802
eRNA-1530	chr1:149215297-149215704
eRNA-1531	chr1:149978692-149979077
eRNA-1532	chr1:149981648-149981889
eRNA-1533	chr1:149984633-149984917
eRNA-1534	chr1:150135231-150135764
eRNA-1535	chr1:150154529-150154860
eRNA-1536	chr1:150159099-150159241
eRNA-1537	chr1:150185878-150186128
eRNA-1538	chr1:150231710-150231944
eRNA-1539	chr1:150294873-150295138
eRNA-1540	chr1:150577042-150577503
eRNA-1541	chr1:150585815-150586394
eRNA-1542	chr1:150592182-150592667
eRNA-1543	chr1:150600412-150600701
eRNA-1544	chr1:150735950-150736336
eRNA-1545	chr1:150800498-150800843
eRNA-1546	chr1:150949569-150950014
eRNA-1547	chr1:151166314-151166527
eRNA-1548	chr1:151168297-151168505
eRNA-1549	chr1:151172142-151172526
eRNA-1550	chr1:151172620-151173197
eRNA-1551	chr1:151249767-151250096
eRNA-1552	chr1:151284018-151284391
eRNA-1553	chr1:151445792-151446161
eRNA-1554	chr1:151485676-151485841
eRNA-1555	chr1:151486181-151486300
eRNA-1556	chr1:151809390-151809745
eRNA-1557	chr1:151871280-151871437
eRNA-1558	chr1:151877533-151877895
eRNA-1559	chr1:151892722-151892912
eRNA-1560	chr1:151909443-151909536
eRNA-1561	chr1:151913142-151913275
eRNA-1562	chr1:151913574-151913780
eRNA-1563	chr1:151913815-151914271
eRNA-1564	chr1:151916920-151917624
eRNA-1565	chr1:151918898-151919222
eRNA-1566	chr1:151945068-151945221
eRNA-1567	chr1:151960875-151961433
eRNA-1568	chr1:151961675-151962369
eRNA-1569	chr1:151968368-151968560
eRNA-1570	chr1:152006910-152007460
eRNA-1571	chr1:152007615-152008057
eRNA-1572	chr1:152010545-152011004
eRNA-1573	chr1:152022022-152022514
eRNA-1574	chr1:152116191-152116374
eRNA-1575	chr1:152137288-152137323
eRNA-1576	chr1:153337774-153338142
eRNA-1577	chr1:153358841-153359368
eRNA-1578	chr1:153361312-153361704
eRNA-1579	chr1:153366487-153366797
eRNA-1580	chr1:153488459-153488748
eRNA-1581	chr1:153504746-153504953
eRNA-1582	chr1:153525322-153525412
eRNA-1583	chr1:153526279-153526545
eRNA-1584	chr1:153541018-153541368
eRNA-1585	chr1:153545866-153546049
eRNA-1586	chr1:153583449-153583810
eRNA-1587	chr1:153670755-153671012
eRNA-1588	chr1:153715466-153715694
eRNA-1589	chr1:153716388-153716727
eRNA-1590	chr1:153762591-153763309
eRNA-1591	chr1:153936554-153936861
eRNA-1592	chr1:154154606-154155027
eRNA-1593	chr1:154166147-154166533
eRNA-1594	chr1:154299137-154299452
eRNA-1595	chr1:154302207-154302441
eRNA-1596	chr1:154359135-154359469
eRNA-1597	chr1:154391539-154392211
eRNA-1598	chr1:154392646-154393050
eRNA-1599	chr1:154397743-154397997
eRNA-1600	chr1:154404273-154404562
eRNA-1601	chr1:154405181-154405498
eRNA-1602	chr1:154468503-154468634
eRNA-1603	chr1:154579303-154579782
eRNA-1604	chr1:154582047-154582244
eRNA-1605	chr1:154699087-154699216
eRNA-1606	chr1:154724205-154724584
eRNA-1607	chr1:154731745-154732111
eRNA-1608	chr1:154910155-154910399
eRNA-1609	chr1:154914634-154915296
eRNA-1610	chr1:154972628-154972915
eRNA-1611	chr1:154973036-154973200
eRNA-1612	chr1:154973335-154973935
eRNA-1613	chr1:154977099-154977253
eRNA-1614	chr1:154978035-154978657
eRNA-1615	chr1:154979104-154979305
eRNA-1616	chr1:155098409-155098801
eRNA-1617	chr1:155283531-155283932
eRNA-1618	chr1:155469100-155469412
eRNA-1619	chr1:155496665-155497012
eRNA-1620	chr1:155535083-155535193
eRNA-1621	chr1:155620238-155620623
eRNA-1622	chr1:155830201-155830522
eRNA-1623	chr1:155916072-155916212
eRNA-1624	chr1:155944562-155945214
eRNA-1625	chr1:155945743-155946196
eRNA-1626	chr1:155946363-155946660
eRNA-1627	chr1:156066868-156067143
eRNA-1628	chr1:156073142-156073699
eRNA-1629	chr1:156073854-156074351
eRNA-1630	chr1:156074715-156075305
eRNA-1631	chr1:156089405-156089622
eRNA-1632	chr1:156095033-156095181
eRNA-1633	chr1:156103413-156103690
eRNA-1634	chr1:156118146-156118395
eRNA-1635	chr1:156134935-156135401
eRNA-1636	chr1:156251648-156251762
eRNA-1637	chr1:156426931-156427503
eRNA-1638	chr1:156468556-156468776
eRNA-1639	chr1:156472693-156472952
eRNA-1640	chr1:156473111-156473378
eRNA-1641	chr1:156474686-156475018
eRNA-1642	chr1:156494222-156494678
eRNA-1643	chr1:156541089-156541488
eRNA-1644	chr1:156586355-156586564
eRNA-1645	chr1:156629760-156630406
eRNA-1646	chr1:156634807-156635020
eRNA-1647	chr1:156645551-156645913
eRNA-1648	chr1:156663993-156664153
eRNA-1649	chr1:156676478-156676824
eRNA-1650	chr1:156718467-156719136
eRNA-1651	chr1:156719450-156719815
eRNA-1652	chr1:156774360-156774606
eRNA-1653	chr1:156781780-156782101
eRNA-1654	chr1:156805999-156806129
eRNA-1655	chr1:156864713-156865066
eRNA-1656	chr1:156895977-156896091
eRNA-1657	chr1:157076072-157076782
eRNA-1658	chr1:157082632-157083078
eRNA-1659	chr1:157106691-157107326
eRNA-1660	chr1:157111103-157111381
eRNA-1661	chr1:157112029-157112315
eRNA-1662	chr1:157124774-157125221
eRNA-1663	chr1:157244599-157245063
eRNA-1664	chr1:157245880-157246130
eRNA-1665	chr1:157246189-157246519
eRNA-1666	chr1:157248443-157248858
eRNA-1667	chr1:157249264-157249609
eRNA-1668	chr1:157938818-157938961
eRNA-1669	chr1:157964633-157965029
eRNA-1670	chr1:157980631-157980890
eRNA-1671	chr1:157989414-157989935
eRNA-1672	chr1:158117571-158117948
eRNA-1673	chr1:158146699-158147069
eRNA-1674	chr1:158147244-158147839
eRNA-1675	chr1:158217835-158218199
eRNA-1676	chr1:158218717-158218822
eRNA-1677	chr1:158253654-158254229
eRNA-1678	chr1:158255393-158256068
eRNA-1679	chr1:158297399-158297524
eRNA-1680	chr1:158303678-158303861
eRNA-1681	chr1:158370656-158370973
eRNA-1682	chr1:158462836-158463187
eRNA-1683	chr1:158659017-158659128
eRNA-1684	chr1:158770439-158770629
eRNA-1685	chr1:158771335-158771743
eRNA-1686	chr1:158779760-158780042
eRNA-1687	chr1:158788454-158788632
eRNA-1688	chr1:158789355-158789655
eRNA-1689	chr1:158942717-158942925
eRNA-1690	chr1:158970513-158970716
eRNA-1691	chr1:158982200-158982857
eRNA-1692	chr1:158994687-158995148
eRNA-1693	chr1:159054764-159054917
eRNA-1694	chr1:159088188-159088370
eRNA-1695	chr1:159111772-159112137
eRNA-1696	chr1:159142876-159143043
eRNA-1697	chr1:159158093-159158524
eRNA-1698	chr1:159270044-159270159
eRNA-1699	chr1:159315351-159315357
eRNA-1700	chr1:159515755-159515769
eRNA-1701	chr1:159798443-159799254
eRNA-1702	chr1:159819832-159820037
eRNA-1703	chr1:159851477-159851987
eRNA-1704	chr1:159859603-159860031
eRNA-1705	chr1:159880076-159880706
eRNA-1706	chr1:159892447-159892988
eRNA-1707	chr1:159907968-159908165
eRNA-1708	chr1:159910997-159911192
eRNA-1709	chr1:159914077-159914586
eRNA-1710	chr1:159961374-159961617
eRNA-1711	chr1:160056214-160056779
eRNA-1712	chr1:160072097-160072234
eRNA-1713	chr1:160087563-160087915
eRNA-1714	chr1:160182240-160182579
eRNA-1715	chr1:160202735-160202981
eRNA-1716	chr1:160316870-160317108
eRNA-1717	chr1:160332348-160332525
eRNA-1718	chr1:160345693-160345986
eRNA-1719	chr1:160377718-160378261
eRNA-1720	chr1:160402251-160402521
eRNA-1721	chr1:160407857-160407975
eRNA-1722	chr1:160444087-160444465
eRNA-1723	chr1:160510042-160510238
eRNA-1724	chr1:160530737-160530863
eRNA-1725	chr1:160537909-160538272
eRNA-1726	chr1:160544770-160545265
eRNA-1727	chr1:160546217-160546501
eRNA-1728	chr1:160546747-160547109
eRNA-1729	chr1:160592866-160593252
eRNA-1730	chr1:160615019-160615411
eRNA-1731	chr1:160627101-160627476
eRNA-1732	chr1:160674845-160675222
eRNA-1733	chr1:160677742-160679048
eRNA-1734	chr1:160680775-160680900
eRNA-1735	chr1:160682568-160682866
eRNA-1736	chr1:160684087-160684458
eRNA-1737	chr1:160696081-160696317
eRNA-1738	chr1:160701970-160702334
eRNA-1739	chr1:160711095-160711588
eRNA-1740	chr1:160712184-160712818
eRNA-1741	chr1:160713171-160713322
eRNA-1742	chr1:160714037-160714549
eRNA-1743	chr1:160736716-160737349
eRNA-1744	chr1:160737478-160737714
eRNA-1745	chr1:160759511-160759977
eRNA-1746	chr1:160760229-160760454
eRNA-1747	chr1:160767340-160767450
eRNA-1748	chr1:160767869-160768231
eRNA-1749	chr1:160790939-160791134
eRNA-1750	chr1:160807359-160807588
eRNA-1751	chr1:160877833-160878093
eRNA-1752	chr1:160881277-160881698
eRNA-1753	chr1:160972513-160972848
eRNA-1754	chr1:160982920-160983992
eRNA-1755	chr1:160989381-160990254
eRNA-1756	chr1:161037907-161038726
eRNA-1757	chr1:161050902-161051096
eRNA-1758	chr1:161052363-161052546
eRNA-1759	chr1:161155098-161155533
eRNA-1760	chr1:161155908-161155971
eRNA-1761	chr1:161170260-161170636
eRNA-1762	chr1:161170933-161171185
eRNA-1763	chr1:161177017-161177202
eRNA-1764	chr1:161321309-161321798
eRNA-1765	chr1:161348767-161349231
eRNA-1766	chr1:161352257-161352597
eRNA-1767	chr1:161356382-161356652
eRNA-1768	chr1:161359666-161360218
eRNA-1769	chr1:161469487-161469783
eRNA-1770	chr1:161500608-161500899
eRNA-1771	chr1:161502624-161502920
eRNA-1772	chr1:161582212-161582506
eRNA-1773	chr1:161591982-161592107
eRNA-1774	chr1:161706477-161706712
eRNA-1775	chr1:161709776-161710006
eRNA-1776	chr1:161973588-161973892
eRNA-1777	chr1:161991847-161991976
eRNA-1778	chr1:161996651-161996978
eRNA-1779	chr1:161998457-161998829
eRNA-1780	chr1:162370681-162370944
eRNA-1781	chr1:162377799-162377882
eRNA-1782	chr1:162458137-162458480
eRNA-1783	chr1:162508612-162508929
eRNA-1784	chr1:162511455-162511984
eRNA-1785	chr1:162518132-162518252
eRNA-1786	chr1:162539981-162540420
eRNA-1787	chr1:162599583-162599804
eRNA-1788	chr1:162603017-162603226
eRNA-1789	chr1:162659800-162660152
eRNA-1790	chr1:162709795-162709973
eRNA-1791	chr1:162729988-162730048
eRNA-1792	chr1:162827762-162827953
eRNA-1793	chr1:162846595-162846764
eRNA-1794	chr1:162954567-162954830
eRNA-1795	chr1:162967342-162967569
eRNA-1796	chr1:163005587-163006022
eRNA-1797	chr1:163006587-163006657
eRNA-1798	chr1:163844797-163845064
eRNA-1799	chr1:164389251-164389388
eRNA-1800	chr1:164686304-164686686
eRNA-1801	chr1:164717528-164717907
eRNA-1802	chr1:164723371-164723492
eRNA-1803	chr1:164734934-164735098
eRNA-1804	chr1:164736884-164737252
eRNA-1805	chr1:164750243-164750515
eRNA-1806	chr1:165204752-165205122
eRNA-1807	chr1:165205285-165205518
eRNA-1808	chr1:165797615-165798367
eRNA-1809	chr1:165823413-165823808
eRNA-1810	chr1:165868061-165868423
eRNA-1811	chr1:166828089-166828463
eRNA-1812	chr1:166954369-166954473
eRNA-1813	chr1:166989020-166989359
eRNA-1814	chr1:167313306-167313474
eRNA-1815	chr1:167397572-167397954
eRNA-1816	chr1:167398939-167399085
eRNA-1817	chr1:167416331-167416548
eRNA-1818	chr1:167416859-167417570
eRNA-1819	chr1:167419889-167420655
eRNA-1820	chr1:167423404-167424221
eRNA-1821	chr1:167424728-167425462
eRNA-1822	chr1:167425853-167426232
eRNA-1823	chr1:167434195-167434584
eRNA-1824	chr1:167438624-167439122
eRNA-1825	chr1:167440766-167441089
eRNA-1826	chr1:167442775-167443139
eRNA-1827	chr1:167452876-167453237
eRNA-1828	chr1:167453750-167454075
eRNA-1829	chr1:167458424-167459120
eRNA-1830	chr1:167461792-167462175
eRNA-1831	chr1:167469090-167469185
eRNA-1832	chr1:167469653-167470005
eRNA-1833	chr1:167478725-167479215
eRNA-1834	chr1:167480005-167480498
eRNA-1835	chr1:167485764-167486128
eRNA-1836	chr1:167486210-167486705
eRNA-1837	chr1:167518258-167518508
eRNA-1838	chr1:167520671-167521013
eRNA-1839	chr1:167570801-167571053
eRNA-1840	chr1:167586596-167587245
eRNA-1841	chr1:167602083-167602470
eRNA-1842	chr1:167635730-167635903
eRNA-1843	chr1:167649050-167649342
eRNA-1844	chr1:167650955-167651264
eRNA-1845	chr1:167683554-167683813
eRNA-1846	chr1:167730247-167730494
eRNA-1847	chr1:167766380-167766616
eRNA-1848	chr1:167954240-167954407
eRNA-1849	chr1:168050664-168051125
eRNA-1850	chr1:168149052-168149361
eRNA-1851	chr1:168338134-168338331
eRNA-1852	chr1:168368318-168368620
eRNA-1853	chr1:168440429-168440721
eRNA-1854	chr1:168446219-168446589
eRNA-1855	chr1:168467604-168467716
eRNA-1856	chr1:168504922-168505324
eRNA-1857	chr1:168531443-168531650
eRNA-1858	chr1:169071998-169072131
eRNA-1859	chr1:169540812-169540977
eRNA-1860	chr1:169553917-169554291
eRNA-1861	chr1:169661915-169662500
eRNA-1862	chr1:169860308-169860488
eRNA-1863	chr1:169884881-169885211
eRNA-1864	chr1:169886878-169886942
eRNA-1865	chr1:170555759-170556062
eRNA-1866	chr1:170633923-170634526
eRNA-1867	chr1:170635008-170635144
eRNA-1868	chr1:170636506-170636902
eRNA-1869	chr1:170637621-170637732
eRNA-1870	chr1:170669976-170670263
eRNA-1871	chr1:170677232-170677374
eRNA-1872	chr1:170864676-170864986
eRNA-1873	chr1:171110631-171110996
eRNA-1874	chr1:171111810-171112100
eRNA-1875	chr1:171156764-171157136
eRNA-1876	chr1:171170952-171171193
eRNA-1877	chr1:171189238-171189444
eRNA-1878	chr1:171191543-171191565
eRNA-1879	chr1:171255417-171255820
eRNA-1880	chr1:171407653-171408026
eRNA-1881	chr1:171712214-171712716
eRNA-1882	chr1:171714228-171714396
eRNA-1883	chr1:171832189-171832290
eRNA-1884	chr1:172106187-172106635
eRNA-1885	chr1:172142638-172142648
eRNA-1886	chr1:172150675-172151005
eRNA-1887	chr1:172291507-172291926
eRNA-1888	chr1:172324588-172324814
eRNA-1889	chr1:172327070-172327187
eRNA-1890	chr1:172327558-172328156
eRNA-1891	chr1:172369341-172369683
eRNA-1892	chr1:172606833-172606931
eRNA-1893	chr1:172630377-172630501
eRNA-1894	chr1:172631926-172632270
eRNA-1895	chr1:172666682-172666997
eRNA-1896	chr1:172667452-172667583
eRNA-1897	chr1:172673235-172673367
eRNA-1898	chr1:172715484-172715760
eRNA-1899	chr1:172727569-172727695
eRNA-1900	chr1:172735732-172735977
eRNA-1901	chr1:172788027-172788361
eRNA-1902	chr1:172790579-172790978
eRNA-1903	chr1:172804293-172804464
eRNA-1904	chr1:172814602-172814764
eRNA-1905	chr1:172820425-172820587
eRNA-1906	chr1:172828423-172828792
eRNA-1907	chr1:172852442-172852809
eRNA-1908	chr1:172863432-172863838
eRNA-1909	chr1:172878579-172879356
eRNA-1910	chr1:172882769-172883147
eRNA-1911	chr1:172887147-172887473
eRNA-1912	chr1:172888696-172888994
eRNA-1913	chr1:172900674-172900969
eRNA-1914	chr1:172903010-172903534
eRNA-1915	chr1:172917653-172917863
eRNA-1916	chr1:172920935-172921277
eRNA-1917	chr1:172938789-172938985
eRNA-1918	chr1:172959872-172960111
eRNA-1919	chr1:172972573-172972790
eRNA-1920	chr1:172978915-172979201
eRNA-1921	chr1:173008475-173008781
eRNA-1922	chr1:173081389-173081497
eRNA-1923	chr1:173091914-173092434
eRNA-1924	chr1:173092552-173092771
eRNA-1925	chr1:173164805-173165199
eRNA-1926	chr1:173379915-173380349
eRNA-1927	chr1:173384654-173384941
eRNA-1928	chr1:173398914-173399297
eRNA-1929	chr1:173447359-173447668
eRNA-1930	chr1:173816933-173817269
eRNA-1931	chr1:173909740-173909938
eRNA-1932	chr1:173984193-173984403
eRNA-1933	chr1:174220636-174220943
eRNA-1934	chr1:174788416-174788807
eRNA-1935	chr1:174907888-174908105
eRNA-1936	chr1:174937322-174937525
eRNA-1937	chr1:175094142-175094504
eRNA-1938	chr1:175145439-175145838
eRNA-1939	chr1:175158150-175158288
eRNA-1940	chr1:175160901-175161109
eRNA-1941	chr1:175310296-175310302
eRNA-1942	chr1:175548819-175548945
eRNA-1943	chr1:175568488-175568642
eRNA-1944	chr1:176174471-176174980
eRNA-1945	chr1:176244494-176244887
eRNA-1946	chr1:176501841-176501939
eRNA-1947	chr1:176599377-176599591
eRNA-1948	chr1:176601179-176601401
eRNA-1949	chr1:176750451-176750537
eRNA-1950	chr1:176964272-176964382
eRNA-1951	chr1:177146488-177146831
eRNA-1952	chr1:177150553-177151051
eRNA-1953	chr1:177178348-177178736
eRNA-1954	chr1:177216889-177217021
eRNA-1955	chr1:177896186-177896486
eRNA-1956	chr1:177903071-177903284
eRNA-1957	chr1:178121154-178121309
eRNA-1958	chr1:178157578-178157966
eRNA-1959	chr1:178207948-178208160
eRNA-1960	chr1:178231351-178231525
eRNA-1961	chr1:178252303-178252477
eRNA-1962	chr1:178305054-178305336
eRNA-1963	chr1:178414274-178414285
eRNA-1964	chr1:178509347-178509739
eRNA-1965	chr1:178550500-178550885
eRNA-1966	chr1:178575191-178575363
eRNA-1967	chr1:178901109-178901308
eRNA-1968	chr1:178903778-178903964
eRNA-1969	chr1:179110934-179111289
eRNA-1970	chr1:179153644-179153909
eRNA-1971	chr1:179160106-179160405
eRNA-1972	chr1:179290775-179290979
eRNA-1973	chr1:179296885-179297079
eRNA-1974	chr1:179555221-179555646
eRNA-1975	chr1:179734817-179735116
eRNA-1976	chr1:180120187-180120425
eRNA-1977	chr1:180200315-180200683
eRNA-1978	chr1:180554738-180554883
eRNA-1979	chr1:180562543-180562696
eRNA-1980	chr1:180580561-180580926
eRNA-1981	chr1:180895607-180895967
eRNA-1982	chr1:181032056-181032215
eRNA-1983	chr1:181042855-181043067
eRNA-1984	chr1:181056649-181057124
eRNA-1985	chr1:181060502-181060611
eRNA-1986	chr1:181065454-181065797
eRNA-1987	chr1:181068595-181069000
eRNA-1988	chr1:181074349-181074924
eRNA-1989	chr1:181075648-181075933
eRNA-1990	chr1:181096103-181096331
eRNA-1991	chr1:181097947-181098672
eRNA-1992	chr1:181100547-181100997
eRNA-1993	chr1:181104473-181105818
eRNA-1994	chr1:181110732-181111003
eRNA-1995	chr1:181122099-181122260
eRNA-1996	chr1:181130674-181130808
eRNA-1997	chr1:181451162-181451821
eRNA-1998	chr1:181454376-181454805
eRNA-1999	chr1:181998739-181999134
[truncated: 30,694 more rows]
